# Supplementary material for: Exercise improves the outcome of anticancer treatment with ultrasound-hyperthermia-enhanced nanochemotherapy and autophagy inhibitor
Source: PLoS One. 2023 Jul 12;18(7):e0288380. doi: 10.1371/journal.pone.0288380 (PMC10337956; doi:10.1371/journal.pone.0288380)
Supplement: S1 Data — (XLSX) [file pone.0288380.s001.xlsx]

## Sheet: HIIT+PLD+pUH+CQ
day 7	length	width	volume	body weight		day 11	length	width	volume	body weight		day 14	length	width	volume	body weight
1	6.75	4.54	69.5641	21		1	6.05	5.24	83.0592			1	5.91	4.51	60.105	20.4
2	5.26	5.08	67.8708	20.2		2	7.07	4.88	84.1839			2	6.07	4.62	64.7803	19.8
3	5.64	5.12	73.9246	20.6		3	5.43	5.06	69.5138			3	5.98	4.56	62.1729	20.6
4	8.42	5.3	118.259	19.7		4	6.82	4.31	63.3445			4	6.51	3.88	49.0021	19.5
5	6.42	5.45	95.345	19.5		5	6.4	6.35	129.032			5	6.15	5.96	109.229	19.8
6	8.8	4.92	106.508	19.7		6	7.84	4.9	94.1192			6	7.14	4.55	73.9079	20
			88.5786	20.1167					87.2088						69.8662	20.0167
			21.2286	8.66655	0.591326				23.2634	9.49723					20.8873	8.52722	0.411906
day 18	length	width	volume	body weight		day 21	length	width	volume	body weight		day 25	length	width	volume	body weight
1	6.91	4.2	60.9462			1	6.99	5.27	97.0663	19.8		1	7.24	4.78	82.7112
2	6.02	3.78	43.0081			2	6.22	4.39	59.9362	20.2		2	6.47	5.09	83.8127
3	5.98	4.56	62.1729			3	6.01	5.06	76.9388	20.1		3	7.6	6.61	166.03
4	6.53	3.65	43.498			4	6.32	4.25	57.0775	19.7		4	7.2	5.51	109.296
5	4.85	4.76	54.9447			5	5	3.98	39.601	19.8		5	5.67	4.48	56.8996
6	6.54	6.25	127.734			6	7.28	5.14	96.1673	20.7		6	7.87	4.84	92.1797
			65.384						71.1312	20.05					98.4883
			31.6425	12.918					23.0224	9.39885	0.372827				37.1817	15.1794
day 28	length	width	volume	body weight		day 32	length	width	volume	body weight		day 35	length	width	volume	body weight
1	8.66	5.97	154.325	20.1		1	10.03	6.38	204.133			1	10.85	7.95	342.874	21
2	7.54	6.44	156.355	19.8		2	8.89	7.26	234.285			2	9.68	8.9	383.376	20.2
3	8.77	8.03	282.749	20.3		3	9.28	8.63	345.573			3	10.17	9.56	464.736	20.1
4	8.1	4.89	96.844	20.4		4	9.48	6.91	226.326			4	8.98	7.06	223.798	20.1
5	7.03	5.58	109.444	21.2		5	8.53	6.59	185.221			5	9.04	7.83	277.116	20.7
6	8.86	5.87	152.644	21		6	9.67	6.23	187.66			6	10.63	8.41	375.92	19.6
			158.727	20.4667					230.533						344.637	20.2833
			65.8812	26.8959	0.535413				59.7565	24.3955					84.9324	34.6735	0.495648
day 39	length	width	volume	body weight		day 42	length	width	volume	body weight		day 49	length	width	volume	body weight
1	11.21	9.02	456.025			1	10.85	8.56	397.509	20.5		1	11.79	10.63	666.117	20.4
2	10.03	10	501.5			2	11.59	10.58	648.671	20.3		2	12.54	11.23	790.728	20.4
3	10.87	10.34	581.086			3	12.87	10.34	688.002	20.7		3	13.02	12.01	939.003	20.1
4	9.22	8.49	332.289			4	11.2	9.12	465.777	19.6		4	11.05	10.37	594.141	20.3
5	9.99	9.86	485.612			5	11.33	10.23	592.859	20.4		5	12.57	11.2	788.39	20
6	11.2	8.81	434.65			6	12.57	9.29	542.421	19.9		6	14.25	11.01	863.693	20.5
			465.194						555.873	20.2333					773.679	20.2833
			82.276	33.589					110.286	45.024	0.408248				126.289	51.5574	0.194079
day 56	length	width	volume	body weight		day 60	length	width	volume	body weight
1	13.24	10.33	706.413	21.2		1	15.36	12.81	1260.26	21.6
2	14.13	13.54	1295.24	20.8
3	13.08	12.99	1103.56	20.4
4	12.82	11.94	913.833	20.1		4	14.39	13.03	1221.57	20.9
5	14.43	12.89	1198.79	20.9
6	15.26	13.24	1337.52	21.4
			1092.56	20.8					1240.92	21.25
			242.298	98.9179	0.485798				27.3541	15.7929	0.494975

## Sheet: PLD+pUH+CQ
day 7	length	width	volume	body weight		day 11	length	width	volume	body weight		day 14	length	width	volume	body weight
1	5.91	5.15	78.374	20.3		1	5.85	5.55	90.0973			1	4.48	4.24	40.2698	20.4
2	6.02	5.57	93.3849	19.8		2	6.87	6.03	124.9			2	6.37	5.7	103.481	19.8
3	5.64	5.97	100.507	19.6		3	4.89	3.58	31.3361			3	5.52	3.65	36.7701	19.6
4	6.23	4.79	71.4709	20.7		4	6.58	5.72	107.644			4	5.76	4.87	68.3047	20.4
5	5.49	5.02	69.1751	19.8		5	6.55	3.8	47.291			5	7.18	3.08	34.0562	19.4
6	5.08	3.33	28.1658	20.6		6	5.26	5	65.75			6	6.51	5.88	112.54	20.2
7	9.07	4.69	99.7523	20		7	6.72	5.99	120.557			7	8.34	6.38	169.737	19.8
8	8.8	5.92	154.204	19.8		8	7.43	4.85	87.3861			8	8	4.55	82.81	20.1
			86.8793	20.075					84.3701						80.9961	19.9625
			35.8506	12.6751	0.409704				33.9535	12.0044					46.8399	16.5604	0.370087
day 18	length	width	volume	body weight		day 21	length	width	volume	body weight		day 25	length	width	volume	body weight
1	4.98	4.62	53.1476			1	5.36	4.77	60.9778	20.3		1	6.63	5.44	98.1028
2	7.02	5.5	106.177			2	6.83	5.42	100.32	19.9		2	7.25	6.2	139.345
3	6.88	4.51	69.9699			3	7.03	4.73	78.6407	20.1		3	8.41	5.61	132.34
4	6.32	6.24	123.043			4	7.1	6.42	146.318	20.2		4	7.93	7	194.285
5	8.76	4.02	70.7826			5	8.45	4.3	78.1202	19		5	8.76	5.73	143.808
6	7.53	3.65	50.1592			6	7.53	3.87	56.388	20.8		6	8.02	4.51	81.5638
7	10.56	7.56	301.771			7	11.01	6.83	256.802	19.5		7	11.74	7.49	329.308
8	7.89	5.2	106.673			8	7.68	6.11	143.355	20.7		8	8.26	8.23	279.737
			110.215						115.115	20.0625					174.811
			81.8754	28.9473					66.7019	23.5827	0.597465				87.717	31.0126
day 28	length	width	volume	body weight		day 32	length	width	volume	body weight		day 35	length	width	volume	body weight
1	7.2	5.73	118.198	18.3		1				17.1
2	8.07	7	197.715	20.2		2	8.97	8.05	290.639			2	9.66	8.51	349.789	20.8
3	10.04	4.88	119.548	19.6		3	10.54	5.31	148.593			3	10.75	6.39	219.473	20
4	8.24	7.59	237.345	19.4		4	7.68	7.59	221.215			4	9.1	8.5	328.737	20.7
5	9.41	7.86	290.673	20.1		5	9.01	8.93	359.251			5	10.25	8.55	374.65	19.8
6	10.02	4.58	105.092	19.7		6	11.22	6.58	242.893			6	13.59	8.42	481.741	19.9
7	13.74	7.89	427.672	20.4		7	14.76	8.6	545.825			7	15.63	10.6	878.093	21.3
8	9.6	9.03	391.396	20.9		8	10.25	10.34	547.942			8	10.72	9.94	529.587	19.8
			235.955	19.825					336.623						451.724	20.3286
			125.31	44.3037	0.781482				157.325	59.4633					213.757	80.7925	0.599206
day 39	length	width	volume	body weight		day 42	length	width	volume	body weight		day 49	length	width	volume	body weight
2	11.53	10.23	603.324			2	14.52	12.36	1109.11	21.6
3	12.63	6.11	235.752			3	13.96	6.69	312.398	19.3		3	13.63	8.63	507.56	19.7
4	9.33	9.03	380.388			4	10.21	9.67	477.363	20.7		4	13.62	10.36	730.915	20.8
5	12.34	10.99	745.213			5	13.37	12.19	993.365	20.8
6	15.06	9.5	679.582			6	15.06	11.31	963.208	20.3		6	17.36	12.63	1384.61	22.01
7	17.53	12.63	1398.17
8	11.63	9.04	475.211			8	13.86	10.42	752.434	20.2		8	15.01	12.22	1120.71	20.6
			645.377						767.979	20.4833					935.948	20.7775
			375.625	141.973					315.447	128.781	0.762671				391.998	195.999	0.950802
day 56	length	width	volume	body weight		day 60	length	width	volume	body weight
3	15.13	10.14	777.83	21		3	16.39	11.46	1076.26	20.8
4	14.69	12.66	1177.22	20.6
				20.8	0.282843

## Sheet: Control
day 7	length	width	volume	body weight		day 11	length	width	volume	body weight		day 14	length	width	volume	body weight
1	6.25	5.97	111.378	20.5		1	6.89	6.55	147.799			1	7.83	6.83	182.63	19.9
2	6.52	4.37	62.2559	20.7		2	7.32	5.96	130.009			2	8.14	6.47	170.374	20.4
3	4.86	4.82	56.4547	19.6		3	5.81	5.43	85.6536			3	6.12	5.84	104.363	20.1
4	5.95	5.92	104.263	20.1		4	6.5	6.03	118.173			4	6.88	6.1	128.002	19.6
5	5.37	5.31	75.7065	20.8		5	6.21	5.32	87.879			5	6.21	5.32	87.879	20.4
6	5.5	4.51	55.9353	20		6	5.43	4.67	59.2112			6	5.42	5	67.75	19.6
7	8.63	6.56	185.69	19.2		7	10.02	5.89	173.807			7	11.56	7.51	325.993	20.3
						8	NA	NA		NA		8
			93.0976	20.1286					114.647						152.427	20.0429
			46.5646	16.4631	0.587975				39.7444	15.022					87.1805	32.9512	0.35051
day 18	length	width	volume	body weight		day 21	length	width	volume	body weight		day 25	length	width	volume	body weight
1	8.36	7.34	225.2			1	9.04	8.32	312.885	20.6		1	10.1	9.42	448.119
2	9.12	8.3	314.138			2	10.71	8.84	418.47	19.6		2	12.13	10.93	724.555
3	7.42	6.18	141.694			3	8.89	8.03	286.618	19.7		3	9.6	8.78	370.024
4	7.69	7.23	200.989			4	9.09	8.57	333.807	20.6		4	11.47	10.23	600.184
5	6.21	5.32	87.879			5	7.69	6.3	152.608	20		5	9.66	8	309.12
6	6.19	4.23	55.3785			6	7.25	6.39	148.016	19.6		6	9.43	7.99	301.006
7	12.63	8.56	462.723			7	13.36	10.08	678.731	21.1		7	14.46	11.53	961.163
8						8						8
			212.572						333.019	20.1714					530.596
			140.515	53.1096					180.809	68.3394	0.596418				245.696	92.8644
day 28	length	width	volume	body weight		day 32	length	width	volume	body weight		day 35	length	width	volume	body weight
1	11.76	10.97	707.604	20.3		1	13	12.44	1005.9
2	14.58	11.33	935.809	20.6		2	16.37	12.54	1287.1
3	12.23	10.41	662.671	19.8		3	13.75	11.3	877.869			3	16.31	12.56	1286.48	20.4
4	13.09	11.28	832.775	20		4	14.84	12.37	1135.39
5	10.96	8.07	356.884	19.6		5	11.76	11	711.48			5	13.4	13.06	1142.78	20.3
6	11.25	10.25	590.977	20.2		6	13.02	10.66	739.768			6	15.63	12.22	1167	20.1
7	16.38	13.5	1492.63	21.6		7
8						8
			797.05	20.3					959.584							20.2667
			357.451	135.104	0.660808				226.66	92.5334							0.152753

## Sheet: Survival
Days		7	11	14	18	21	25	28	32	35	39	42	49	56	60
HIIT+PLD+pUH+CQ		6(100%)	6(100%)	6(100%)	6(100%)	6(100%)	6(100%)	6(100%)	6(100%)	6(100%)	6(100%)	6(100%)	6(100%)	2(33%)	0(0%)
PLD+pUH+CQ		8(100%)	8(100%)	8(100%)	8(100%)	8(100%)	8(100%)	8(100%)	7(87.5%)	7(87.5%)	6(75%)	4(50%)	2(25%)	1(12.5%)	0(0%)
Control		7(100%)	7(100%)	7(100%)	7(100%)	7(100%)	7(100%)	6(86%)	3(42%)	0(0%)
HIIT+PLD+pUH+CQ	Die on	Death_0/ euthanisa_1			PLD+pUH+CQ	Die on	Death_0/ euthanisa_1				Control	Die on	Death_0/ euthanisa_1
1	60	1			1	32	1				1	32	1
2	56	1			2	42	1				2	32	1
3	56	1			3	60	1				3	35	1
4	60	1			4	56	1				4	32	1
5	56	1			5	42	1				5	35	1
6	56	1			6	49	1				6	35	1
					7	39	1				7	28	1
					8	49	1
7	1	1	1
28	1	1	1
28	1	1	0.86
32	1	1	0.86
32	1	0.875	0.42
35	1	0.875	0.42
35	1	0.875	0
39	1	0.875
39	1	0.75
42	1	0.75
42	1	0.5
49	1	0.5
49	1	0.25
56	1	0.25
56	0.33	0.125
60	0.33	0.125
60	0	0

## Sheet: Blood cell components
HIIT(n=4)	HIIT_1			HIIT_2			HIIT_3			HIIT_4
	before	after		before	after		before	after		before	after
RBC	9.66	7.72		11.05	11.17		9.94	11.1		11.07	10.96
HGB	15.1	11.7		17	17		15.3	16.8		17.1	16.8
HCT	47.2	33.3		53.6	51.2		48.2	51.4		54.8	50.5
MCV	48.9	43.1		48.5	45.8		48.5	46.3		49.5	46.1
MCH	15.6	15.2		15.4	15.2		15.4	15.1		15.4	15.3
MCHC	32	35.1		31.7	33.2		31.7	32.7		31.2	33.3
RET	485.9	321.9		437.6	359.7		500	396.3		561.2	430.7
RET(%)	5.03	4.17		3.96	3.22		5.03	3.57		5.07	3.93
PLT	722	147		739	796		524	829		722	481
WBC	4.03	4.75		5.77	9.84		3.63	7.47		5.57	5.88
NEUT	0.67	0.32		0.95	1.29		0.73	1.09		1.16	0.95
LYMPH	3.12	4.28		4.56	8.37		2.77	6.07		4.14	4.66
MONO	0.06	0.02		0.07	0.05		0.04	0.06		0.09	0.04
EO	0.17	0.12		0.18	0.13		0.09	0.25		0.17	0.23
BASO	0.01	0.01		0.01	0		0	0		0.01	0
NEUT(%)	16.7	6.8		16.5	13.1		20.1	14.6		20.8	16.1
LYMPH(%)	77.4	90.1		79	85.1		76.3	81.3		74.3	79.3
MONO	1.5	0.4		1.2	0.5		1.1	0.8		1.6	0.7
EO(%)	4.2	2.5		3.1	1.3		2.5	3.3		3.1	3.9
BASO(%)	0.2	0.2		0.2	0		0	0		0.2	0
Control(n=6)	Control_1			Control_2			Control_3			Control_4			Control_5			Control_6
	before	after		before	after		before	after		before	after		before	after		before	after
RBC	10.7	10.36		10.02	10.6		9.7	10.94		9.96	10.63		10.21	10.75		10.23	10.53
HGB	16.5	15.7		15.4	16.5		15.3	17.1		15.3	16.5		16.4	16.4		15.5	16.2
HCT	52.5	49.5		48.6	50.7		47.4	52.7		47.2	51.1		49	49		48.4	48.9
MCV	49.1	47.8		48.5	47.8		48.9	48.2		47.4	48.1		48	45.6		47.3	46.4
MCH	15.4	15.2		15.4	15.6		15.8	15.6		15.4	15.5		16.1	15.3		15.2	15.4
MCHC	31.4	31.7		31.7	32.5		32.3	32.4		32.4	32.3		33.5	33.5		32	33.1
RET	453.7	323.2		514	354		486	638.9		417.3	548.5		554.4	364.4		427.6	381.2
RET(%)	4.24	3.12		5.13	3.34		5.01	5.84		4.19	5.16		5.43	3.39		4.18	3.62
PLT	657	876		699	729		532	859		716	709		536	860		830	875
WBC	5.15	5.74		4.57	5.4		3.26	5		5.26	4.96		6.21	4.61		6.79	5.41
NEUT	0.94	0.65		0.9	1.36		0.65	0.98		0.93	1.05		1.16	0.43		1.31	1.1
LYMPH	4.06	4.93		3.52	3.86		2.46	3.86		4.16	3.62		4.79	4.05		5.28	4.1
MONO	0.07	0.04		0.06	0.05		0.06	0.03		0.09	0.04		0.12	0.03		0.08	0.04
EO	0.08	0.11		0.08	0.13		0.09	0.12		0.08	0.24		0.13	0.08		0.11	0.15
BASO	0	0.01		0.01	0		0	0.01		0	0.01		0.01	0.02		0.01	0.02
NEUT(%)	18.2	11.3		19.7	25.2		19.9	19.6		17.7	21.2		18.7	9.3		19.3	20.3
LYMPH(%)	78.8	85.9		77	71.5		75.5	77.2		79.1	73		77.1	87.9		77.8	75.8
MONO	1.4	0.7		1.3	0.9		1.8	0.6		1.7	0.8		1.9	0.7		1.2	0.7
EO(%)	1.6	1.9		1.8	2.4		2.8	2.4		1.5	4.8		2.1	1.7		1.6	2.8
BASO(%)	0	0.2		0.2	0		0	0.2		0	0.2		0.2	0.4		0.1	0.4
	Mean_HIIT_before	Mean_HIIT_after	Mean_Control_before	Mean_Control_after
RBC	10.43	10.2375	10.1367	10.635
HGB	16.125	15.575	15.7333	16.4
HCT	50.95	46.6	48.85	50.3167
MCV	48.85	45.325	48.2	47.3167
MCH	15.45	15.2	15.55	15.4333
MCHC	31.65	33.575	32.2167	32.5833
RET	496.175	377.15	475.5	435.033
RET(%)	4.7725	3.7225	4.69667	4.07833
PLT	676.75	563.25	661.667	818
WBC	4.75	6.985	5.20667	5.18667
NEUT	0.8775	0.9125	0.981667	0.928333
LYMPH	3.6475	5.845	4.045	4.07
MONO	0.065	0.0425	0.08	0.0383333
EO	0.1525	0.1825	0.095	0.138333
BASO	0.0075	0.0025	0.005	0.0116667
NEUT(%)	18.525	12.65	18.9167	17.8167
LYMPH(%)	76.75	83.95	77.55	78.55
MONO	1.35	0.6	1.55	0.733333
EO(%)	3.225	2.75	1.9	2.66667
BASO(%)	0.15	0.05	0.0833333	0.233333
